# Supplementary material for: New species of Metachela Coquillett (Diptera, Empididae) from the Atlantic Forest, Brazil and a key to the Neotropical species
Source: Zookeys. 2017 Nov 7;(714):129–40. doi: 10.3897/zookeys.714.11503 (PMC5740425; doi:10.3897/zookeys.714.11503)
Supplement: XML Treatment for Metachela [file zookeys.714.11503-treatment1.xml]

<!DOCTYPE tp:taxon-treatment
  PUBLIC "-//TaxonX//DTD Taxonomic Treatment Publishing DTD v0 20100105//EN" "tax-treatment-NSO.dtd">
<tp:taxon-treatment xmlns:tp="http://www.plazi.org/taxpub"><tp:treatment-meta><kwd-group><label>Taxon classification</label><kwd><named-content xmlns:xlink="http://www.w3.org/1999/xlink" content-type="kingdom">Animalia</named-content></kwd><kwd><named-content xmlns:xlink="http://www.w3.org/1999/xlink" content-type="order">Diptera</named-content></kwd><kwd><named-content xmlns:xlink="http://www.w3.org/1999/xlink" content-type="family">Empididae</named-content></kwd></kwd-group><mixed-citation publication-type="journal"><person-group><name><surname>Câmara</surname><given-names>Josenir Teixeira</given-names></name><name><surname>Rafael</surname><given-names>Jose Albertino</given-names></name></person-group><article-title>New species of <italic><tp:taxon-name><tp:taxon-name-part taxon-name-part-type="genus" reg="Metachela">Metachela</tp:taxon-name-part></tp:taxon-name></italic> Coquillett (<tp:taxon-name><tp:taxon-name-part taxon-name-part-type="order">Diptera</tp:taxon-name-part></tp:taxon-name>, <tp:taxon-name><tp:taxon-name-part taxon-name-part-type="family">Empididae</tp:taxon-name-part></tp:taxon-name>) from the Atlantic Forest, Brazil and a key to the Neotropical species</article-title><source>Zookeys</source><day>7</day><month>11</month><year>2017</year><volume>2017</volume><issue>714</issue><fpage>129</fpage><lpage>140</lpage><pub-id pub-id-type="doi">10.3897/zookeys.714.11503</pub-id></mixed-citation></tp:treatment-meta><tp:nomenclature><tp:taxon-name>
            <tp:taxon-name-part taxon-name-part-type="genus" reg="Metachela">Metachela</tp:taxon-name-part>
          </tp:taxon-name><tp:nomenclature-citation-list><tp:nomenclature-citation><tp:taxon-name>
                <tp:taxon-name-part taxon-name-part-type="genus" reg="Metachela">Metachela</tp:taxon-name-part>
              </tp:taxon-name><comment>Coquillett, 1903: 253, 263. Type species: <tp:taxon-name><tp:taxon-name-part taxon-name-part-type="genus" reg="Hemerodromia">Hemerodromia</tp:taxon-name-part> <tp:taxon-name-part taxon-name-part-type="species" reg="collusor">collusor</tp:taxon-name-part></tp:taxon-name> Melander, 1902 (original designation). <xref ref-type="bibr" rid="B8">Melander 1928</xref>: 262 (cat.); <xref ref-type="bibr" rid="B2">Collin 1933</xref>: 285 (Patagonian fauna); <xref ref-type="bibr" rid="B9">Melander 1947</xref>: 260 (cat.); <xref ref-type="bibr" rid="B11">Smith 1962</xref>: 261 (Brazilian fauna); <xref ref-type="bibr" rid="B12">Smith 1967</xref>: 42 (Neotropical cat.); <xref ref-type="bibr" rid="B6">MacDonald 1989</xref>: 513 (Nearctic fauna); <xref ref-type="bibr" rid="B13">Yang et al. 2007</xref>: 276 (world cat.); <xref ref-type="bibr" rid="B5">Cumming and Sinclair 2009</xref>:667 (undescribed Costa Rican species).</comment></tp:nomenclature-citation></tp:nomenclature-citation-list></tp:nomenclature><tp:treatment-sec sec-type="diagnosis" id="SECID0EUCAE"><title>Diagnosis.</title><p>Face with some pale setae, front tibiae with apical rather trowel-like projection beneath and no spine, crossvein <italic>h</italic> present, cells bm and dm fused (crossvein bm-cu absent), M<sub>1</sub> and M<sub>2</sub> with common petiole arising from anterior end of crossvein dm-cu and cell <italic>CuP</italic> present. The Neotropical <italic><tp:taxon-name><tp:taxon-name-part taxon-name-part-type="genus" reg="Metachela">Metachela</tp:taxon-name-part></tp:taxon-name></italic> differs from the typical northern species by lacking a distinct stylus, having the thorax more pointed anteriorly, possessing four to equally spaced vertical setae and lacking spine below the front tibia. Although there are the differences mentioned, we still think that the Neotropical species are congeneric with the northern species.</p></tp:treatment-sec><tp:treatment-sec sec-type="key" id="SECID0EJDAE"><title>Key to the Neotropical species of <italic><tp:taxon-name><tp:taxon-name-part taxon-name-part-type="genus" reg="Metachela">Metachela</tp:taxon-name-part></tp:taxon-name></italic></title><table-wrap content-type="key" position="anchor" orientation="portrait"><table id="TID0ESOAC" rules="all"><tbody><tr><td rowspan="1" colspan="1">1</td><td rowspan="1" colspan="1">Pterostigma semi-circular, almost closed by a veinlet (Fig. <xref ref-type="fig" rid="F4">24</xref>). Records: Argentina, Bariloche</td><td rowspan="1" colspan="1">
                    <bold><italic><tp:taxon-name><tp:taxon-name-part taxon-name-part-type="genus" reg="Metachela">M.</tp:taxon-name-part> <tp:taxon-name-part taxon-name-part-type="species" reg="circumdata">circumdata</tp:taxon-name-part></tp:taxon-name></italic> Collin</bold>
                  </td></tr><tr><td rowspan="1" colspan="1">–</td><td rowspan="1" colspan="1">Pterostigma absent (Figs <xref ref-type="fig" rid="F1">2</xref>, <xref ref-type="fig" rid="F4">20</xref>)</td><td rowspan="1" colspan="1">
                    <bold>2</bold>
                  </td></tr><tr><td rowspan="1" colspan="1">2</td><td rowspan="1" colspan="1">Ground colour of thorax tawny or yellow, never black</td><td rowspan="1" colspan="1">
                    <bold>3</bold>
                  </td></tr><tr><td rowspan="1" colspan="1">–</td><td rowspan="1" colspan="1">Ground colour of thorax black</td><td rowspan="1" colspan="1">
                    <bold>8</bold>
                  </td></tr><tr><td rowspan="1" colspan="1">3</td><td rowspan="1" colspan="1">Scutum with a mid-longitudinal brown stripe (Fig. <xref ref-type="fig" rid="F3">12</xref>)</td><td rowspan="1" colspan="1">
                    <bold>4</bold>
                  </td></tr><tr><td rowspan="1" colspan="1">–</td><td rowspan="1" colspan="1">Scutum without a mid-longitudinal stripe</td><td rowspan="1" colspan="1">
                    <bold>7</bold>
                  </td></tr><tr><td rowspan="1" colspan="1">4</td><td rowspan="1" colspan="1">Vein R<sub>2+3</sub> ending on C; fore femur very stout. Records: Argentina, Bariloche</td><td rowspan="1" colspan="1">
                    <bold><italic><tp:taxon-name><tp:taxon-name-part taxon-name-part-type="genus" reg="Metachela">M.</tp:taxon-name-part> <tp:taxon-name-part taxon-name-part-type="species" reg="patula">patula</tp:taxon-name-part></tp:taxon-name></italic> Collin</bold>
                  </td></tr><tr><td rowspan="1" colspan="1">–</td><td rowspan="1" colspan="1">Vein R<sub>2+3</sub> fused to vein R<sub>1</sub> (Figs <xref ref-type="fig" rid="F1">2</xref>, <xref ref-type="fig" rid="F2">9</xref>, <xref ref-type="fig" rid="F4">20</xref>); fore femur not stout</td><td rowspan="1" colspan="1">
                    <bold>5</bold>
                  </td></tr><tr><td rowspan="1" colspan="1">5</td><td rowspan="1" colspan="1">Scutellum yellow. Records: Brazil, Santa Catarina</td><td rowspan="1" colspan="1">
                    <bold><italic><tp:taxon-name><tp:taxon-name-part taxon-name-part-type="genus" reg="Metachela">M.</tp:taxon-name-part> <tp:taxon-name-part taxon-name-part-type="species" reg="breviradius">breviradius</tp:taxon-name-part></tp:taxon-name></italic> Smith</bold>
                  </td></tr><tr><td rowspan="1" colspan="1">–</td><td rowspan="1" colspan="1">Scutellum brown (Figs <xref ref-type="fig" rid="F1">1</xref>, <xref ref-type="fig" rid="F2">8</xref>, <xref ref-type="fig" rid="F3">12</xref>)</td><td rowspan="1" colspan="1">
                    <bold>6</bold>
                  </td></tr><tr><td rowspan="1" colspan="1">6</td><td rowspan="1" colspan="1">Male cercus with acute apex (Fig. <xref ref-type="fig" rid="F1">5</xref>), without spine-like setae (Fig. <xref ref-type="fig" rid="F1">3</xref>); epandrium with posterodorsal sinus; female tergite 10 bilobate on posterior margin (Fig. <xref ref-type="fig" rid="F2">11</xref>). Records: Brazil, Minas Gerais and Rio de Janeiro</td><td rowspan="1" colspan="1">
                    <bold><italic><tp:taxon-name><tp:taxon-name-part taxon-name-part-type="genus" reg="Metachela">M.</tp:taxon-name-part> <tp:taxon-name-part taxon-name-part-type="species" reg="danitakiyae">danitakiyae</tp:taxon-name-part></tp:taxon-name></italic> sp. n.</bold>
                  </td></tr><tr><td rowspan="1" colspan="1">–</td><td rowspan="1" colspan="1">Male cercus with truncate apex, and with scattered spine-like setae (Figs <xref ref-type="fig" rid="F3">15</xref> and <xref ref-type="fig" rid="F3">16</xref>); epandrium without posterodorsal sinus; female tergite 10 divided into two sclerotized plates separated by a membranous area (Fig. <xref ref-type="fig" rid="F4">22</xref>). Records: Brazil, Minas Gerais</td><td rowspan="1" colspan="1">
                    <bold><italic><tp:taxon-name><tp:taxon-name-part taxon-name-part-type="genus" reg="Metachela">M.</tp:taxon-name-part> <tp:taxon-name-part taxon-name-part-type="species" reg="spinulosa">spinulosa</tp:taxon-name-part></tp:taxon-name></italic> sp. n.</bold>
                  </td></tr><!--PageBreak--><tr><td rowspan="1" colspan="1">7</td><td rowspan="1" colspan="1">Scutum entirely yellow. Abdominal segments 4 and 5 brownish. Records: southern Chile</td><td rowspan="1" colspan="1">
                    <bold><italic><tp:taxon-name><tp:taxon-name-part taxon-name-part-type="genus" reg="Metachela">M.</tp:taxon-name-part> <tp:taxon-name-part taxon-name-part-type="species" reg="flavella">flavella</tp:taxon-name-part></tp:taxon-name></italic> Collin</bold>
                  </td></tr><tr><td rowspan="1" colspan="1">–</td><td rowspan="1" colspan="1">Scutum with a short dark streak below the notopleural setae and slightly dark anterior to the scutellum. Abdomen segments 4 and 5 yellowish. Records: Brazil, São Paulo</td><td rowspan="1" colspan="1">
                    <bold><italic><tp:taxon-name><tp:taxon-name-part taxon-name-part-type="genus" reg="Metachela">M.</tp:taxon-name-part> <tp:taxon-name-part taxon-name-part-type="species" reg="barueri">barueri</tp:taxon-name-part></tp:taxon-name></italic> Smith</bold>
                  </td></tr><tr><td rowspan="1" colspan="1">8</td><td rowspan="1" colspan="1">Head with six vertical setae. Records: southern Chile</td><td rowspan="1" colspan="1">
                    <bold><italic><tp:taxon-name><tp:taxon-name-part taxon-name-part-type="genus" reg="Metachela">M.</tp:taxon-name-part> <tp:taxon-name-part taxon-name-part-type="species" reg="hexachaeta">hexachaeta</tp:taxon-name-part></tp:taxon-name></italic> Collin</bold>
                  </td></tr><tr><td rowspan="1" colspan="1">–</td><td rowspan="1" colspan="1">Head with four vertical setae</td><td rowspan="1" colspan="1">
                    <bold>9</bold>
                  </td></tr><tr><td rowspan="1" colspan="1">9</td><td rowspan="1" colspan="1">Scutum with alternating dark and pale stripes. Mid femora with yellow posteroventral setae at base and an anteroventral row of denticles towards the apex. Records: southern Chile</td><td rowspan="1" colspan="1">
                    <bold><italic><tp:taxon-name><tp:taxon-name-part taxon-name-part-type="genus" reg="Metachela">M.</tp:taxon-name-part> <tp:taxon-name-part taxon-name-part-type="species" reg="instabilis">instabilis</tp:taxon-name-part></tp:taxon-name></italic> Collin</bold>
                  </td></tr><tr><td rowspan="1" colspan="1">–</td><td rowspan="1" colspan="1">Scutum entirely black. Mid femora without distinctive setae or denticles. Records: Argentina, Bariloche</td><td rowspan="1" colspan="1">
                    <bold><italic><tp:taxon-name><tp:taxon-name-part taxon-name-part-type="genus" reg="Metachela">M.</tp:taxon-name-part> <tp:taxon-name-part taxon-name-part-type="species" reg="inornata">inornata</tp:taxon-name-part></tp:taxon-name></italic> Collin</bold>
                  </td></tr></tbody></table></table-wrap></tp:treatment-sec><tp:treatment-sec><!--Section generated to contain objects referenced in tp:taxon-treatment.--><fig id="F4" position="float" orientation="portrait"><label>Figures 19–24.</label><caption><p>
                <bold>19–23</bold> <italic><tp:taxon-name><tp:taxon-name-part taxon-name-part-type="genus" reg="Metachela">Metachela</tp:taxon-name-part> <tp:taxon-name-part taxon-name-part-type="species" reg="spinulosa">spinulosa</tp:taxon-name-part></tp:taxon-name></italic> sp. n., paratype female <bold>19</bold> Habitus, lateral view <bold>20</bold> Wing <bold>21</bold> Segments 6-11, lateral view <bold>22</bold> Tergite 7 until cercus, dorsal view <bold>23</bold> Segments 7-11, ventral view <bold>24</bold> <italic><tp:taxon-name><tp:taxon-name-part taxon-name-part-type="genus" reg="Metachela">Metachela</tp:taxon-name-part> <tp:taxon-name-part taxon-name-part-type="species" reg="circumdata">circumdata</tp:taxon-name-part></tp:taxon-name></italic>, wing modified from <xref ref-type="bibr" rid="B2">Collin (1933)</xref>.</p></caption><graphic xmlns:xlink="http://www.w3.org/1999/xlink" xlink:href="zookeys-714-129-g004.jpg" position="float" orientation="portrait" xlink:type="simple" id="oo_166904.jpg"/></fig><fig id="F1" position="float" orientation="portrait"><label>Figures 1–7.</label><caption><p>
                <italic><tp:taxon-name><tp:taxon-name-part taxon-name-part-type="genus" reg="Metachela">Metachela</tp:taxon-name-part> <tp:taxon-name-part taxon-name-part-type="species" reg="danitakiyae">danitakiyae</tp:taxon-name-part></tp:taxon-name></italic> sp. n., <bold>1–2</bold> holotype male <bold>3–7</bold> paratype ♂ <bold>1</bold> Habitus, lateral view <bold>2</bold> Wing <bold>3</bold> Cercus, dorsal view <bold>4</bold> Subepandrial sclerite, epandrium and cercus, anteroventral view <bold>5</bold> Cercus, epandrium and hypandrium, lateral view <bold>6</bold> Phallus, lateral view <bold>7</bold> Hypandrium, ventral view.</p></caption><graphic xmlns:xlink="http://www.w3.org/1999/xlink" xlink:href="zookeys-714-129-g001.jpg" position="float" orientation="portrait" xlink:type="simple" id="oo_166901.jpg"/></fig><fig id="F3" position="float" orientation="portrait"><label>Figures 12–18.</label><caption><p>
                <italic><tp:taxon-name><tp:taxon-name-part taxon-name-part-type="genus" reg="Metachela">Metachela</tp:taxon-name-part> <tp:taxon-name-part taxon-name-part-type="species" reg="spinulosa">spinulosa</tp:taxon-name-part></tp:taxon-name></italic> sp. n., holotype male. <bold>12</bold> Habitus, dorsolateral view <bold>13</bold> Right fore femur, anteroventral view <bold>14</bold> Right fore tibia, anteroventral view <bold>15</bold> Abdomen from segments 7–11, lateral view <bold>16</bold> Cercus, dorsal view <bold>17</bold> Subepandrial sclerite and epandrium, dorsal view <bold>18</bold> Hypandrium and epandrium, ventral view.</p></caption><graphic xmlns:xlink="http://www.w3.org/1999/xlink" xlink:href="zookeys-714-129-g003.jpg" position="float" orientation="portrait" xlink:type="simple" id="oo_166903.jpg"/></fig><fig id="F2" position="float" orientation="portrait"><label>Figures 8–11.</label><caption><p>
                <italic><tp:taxon-name><tp:taxon-name-part taxon-name-part-type="genus" reg="Metachela">Metachela</tp:taxon-name-part> <tp:taxon-name-part taxon-name-part-type="species" reg="danitakiyae">danitakiyae</tp:taxon-name-part></tp:taxon-name></italic> sp. n., paratype female from Itatiaia. <bold>8</bold> Habitus, lateral view <bold>9</bold> Wing <bold>10</bold> Segments 7-11, lateral view <bold>11</bold> Tergites 7, 8, and 10, dorsal view, sternites 7 and 8, ventral view.</p></caption><graphic xmlns:xlink="http://www.w3.org/1999/xlink" xlink:href="zookeys-714-129-g002.jpg" position="float" orientation="portrait" xlink:type="simple" id="oo_166902.jpg"/></fig></tp:treatment-sec><ref-list><ref id="B8"><mixed-citation xmlns:xlink="http://www.w3.org/1999/xlink" xlink:type="simple">
          <person-group><name name-style="western"><surname>Melander</surname><given-names>AL</given-names></name></person-group> (<year>1928</year>) <source><tp:taxon-name><tp:taxon-name-part taxon-name-part-type="order">Diptera</tp:taxon-name-part></tp:taxon-name>, Family <tp:taxon-name><tp:taxon-name-part taxon-name-part-type="family">Empididae</tp:taxon-name-part></tp:taxon-name>. In: Wytsman P (Ed.) Genera Insectorum, 1927.</source> <publisher-name>Louis Desmet-Verteneuil</publisher-name>, <publisher-loc>Bruxelles, Fasc.185</publisher-loc>, <size units="page">434 pp</size>.</mixed-citation></ref><ref id="B2"><mixed-citation xmlns:xlink="http://www.w3.org/1999/xlink" xlink:type="simple">
          <person-group><name name-style="western"><surname>Collin</surname><given-names>JE</given-names></name></person-group> (<year>1933</year>) <source><tp:taxon-name><tp:taxon-name-part taxon-name-part-type="order">Diptera</tp:taxon-name-part></tp:taxon-name> of Patagonia and South Chile, Part IV <tp:taxon-name><tp:taxon-name-part taxon-name-part-type="family">Empididae</tp:taxon-name-part></tp:taxon-name>.</source> <publisher-name>British Museum (Natural History)</publisher-name>, <publisher-loc>London</publisher-loc>, <size units="page">334 pp</size>.</mixed-citation></ref><ref id="B9"><mixed-citation xmlns:xlink="http://www.w3.org/1999/xlink" xlink:type="simple">
          <person-group><name name-style="western"><surname>Melander</surname><given-names>AL</given-names></name></person-group> (<year>1947</year>) <article-title>Synopsis of the <tp:taxon-name><tp:taxon-name-part taxon-name-part-type="subfamily">Hemerodromiinae</tp:taxon-name-part></tp:taxon-name> (<tp:taxon-name><tp:taxon-name-part taxon-name-part-type="order">Diptera</tp:taxon-name-part></tp:taxon-name>, <tp:taxon-name><tp:taxon-name-part taxon-name-part-type="family">Empididae</tp:taxon-name-part></tp:taxon-name>).</article-title> <source>Journal of the New York Entomological Society</source> <volume>55</volume>: <fpage>237</fpage>–<lpage>273</lpage>.</mixed-citation></ref><ref id="B11"><mixed-citation xmlns:xlink="http://www.w3.org/1999/xlink" xlink:type="simple">
          <person-group><name name-style="western"><surname>Smith</surname><given-names>KGV</given-names></name></person-group> (<year>1962</year>) <article-title>Studies on the Brazilian <tp:taxon-name><tp:taxon-name-part taxon-name-part-type="family">Empididae</tp:taxon-name-part></tp:taxon-name> (<tp:taxon-name><tp:taxon-name-part taxon-name-part-type="order">Diptera</tp:taxon-name-part></tp:taxon-name>).</article-title> <source>Transactions of the Royal Entomological Society of London</source> <volume>114</volume>: <fpage>195</fpage>–<lpage>266</lpage>. <ext-link xlink:type="simple" ext-link-type="doi" xlink:href="10.1111/j.1365-2311.1962.tb01079.x">https://doi.org/10.1111/j.1365-2311.1962.tb01079.x</ext-link></mixed-citation></ref><ref id="B12"><mixed-citation xmlns:xlink="http://www.w3.org/1999/xlink" xlink:type="simple">
          <person-group><name name-style="western"><surname>Smith</surname><given-names>KGV</given-names></name></person-group> (<year>1967</year>) <source>Family <tp:taxon-name><tp:taxon-name-part taxon-name-part-type="family">Empididae</tp:taxon-name-part></tp:taxon-name>. In: Museu de Zoologia da Universidade de São Paulo (Ed.</source> <publisher-name>) A Catalogue of Diptera of Americas South of the United States</publisher-name>, <publisher-loc>Volume 39. São Paulo</publisher-loc>, <size units="page">67 pp</size>.</mixed-citation></ref><ref id="B6"><mixed-citation xmlns:xlink="http://www.w3.org/1999/xlink" xlink:type="simple">
          <person-group><name name-style="western"><surname>MacDonald</surname><given-names>JF</given-names></name></person-group> (<year>1989</year>) <article-title>Review of Nearctic <italic><tp:taxon-name><tp:taxon-name-part taxon-name-part-type="genus">Metachela</tp:taxon-name-part></tp:taxon-name></italic> Coquillett, with description of a new species (<tp:taxon-name><tp:taxon-name-part taxon-name-part-type="order">Diptera</tp:taxon-name-part></tp:taxon-name>: <tp:taxon-name><tp:taxon-name-part taxon-name-part-type="family">Empididae</tp:taxon-name-part></tp:taxon-name>; <tp:taxon-name><tp:taxon-name-part taxon-name-part-type="subfamily">Hemerodromiinae</tp:taxon-name-part></tp:taxon-name>).</article-title> <source>Proceedings of the Entomological Society of Washington</source> <volume>91</volume>: <fpage>513</fpage>–<lpage>522</lpage>.</mixed-citation></ref><ref id="B13"><mixed-citation xmlns:xlink="http://www.w3.org/1999/xlink" xlink:type="simple">
          <person-group><name name-style="western"><surname>Yang</surname><given-names>D</given-names></name><name name-style="western"><surname>Zhang</surname><given-names>K</given-names></name><name name-style="western"><surname>Yao</surname><given-names>G</given-names></name><name name-style="western"><surname>Zhang</surname><given-names>J</given-names></name></person-group> (<year>2007</year>) <source>World Catalog of <tp:taxon-name><tp:taxon-name-part taxon-name-part-type="family">Empididae</tp:taxon-name-part></tp:taxon-name> (<tp:taxon-name><tp:taxon-name-part taxon-name-part-type="class">Insecta</tp:taxon-name-part></tp:taxon-name>: <tp:taxon-name><tp:taxon-name-part taxon-name-part-type="order">Diptera</tp:taxon-name-part></tp:taxon-name>).</source> <publisher-name>China Agricultural University Press</publisher-name>, <publisher-loc>Beijing</publisher-loc>, <size units="page">599 pp</size>.</mixed-citation></ref><ref id="B5"><mixed-citation xmlns:xlink="http://www.w3.org/1999/xlink" xlink:type="simple">
          <person-group><name name-style="western"><surname>Cumming</surname><given-names>JM</given-names></name><name name-style="western"><surname>Sinclair</surname><given-names>BJ</given-names></name></person-group> (<year>2009</year>) <article-title><tp:taxon-name><tp:taxon-name-part taxon-name-part-type="family">Empididae</tp:taxon-name-part></tp:taxon-name> (dance flies, balloon flies, predaceous flies.</article-title> In: <person-group><name name-style="western"><surname>Brown</surname><given-names>BV</given-names></name><name name-style="western"><surname>Borkent</surname><given-names>A</given-names></name><name name-style="western"><surname>Cumming</surname><given-names>JM</given-names></name><name name-style="western"><surname>Wood</surname><given-names>DM</given-names></name><name name-style="western"><surname>Woodley</surname><given-names>NE</given-names></name><name name-style="western"><surname>Zumbado</surname><given-names>MA</given-names></name></person-group> (<role>Eds</role>) <issue-title>Manual of Central American Diptera (Vol.</issue-title> <source>1). NRC Research Press, Ottawa</source>, <fpage>653</fpage>–<lpage>670</lpage>.</mixed-citation></ref></ref-list></tp:taxon-treatment>
