# Supplementary material for: New species of Metachela Coquillett (Diptera, Empididae) from the Atlantic Forest, Brazil and a key to the Neotropical species
Source: Zookeys. 2017 Nov 7;(714):129–40. doi: 10.3897/zookeys.714.11503 (PMC5740425; doi:10.3897/zookeys.714.11503)
Supplement: XML Treatment for Metachela danitakiyae [file zookeys.714.11503-treatment2.xml]

<!DOCTYPE tp:taxon-treatment
  PUBLIC "-//TaxonX//DTD Taxonomic Treatment Publishing DTD v0 20100105//EN" "tax-treatment-NSO.dtd">
<tp:taxon-treatment xmlns:tp="http://www.plazi.org/taxpub"><tp:treatment-meta><kwd-group><label>Taxon classification</label><kwd><named-content xmlns:xlink="http://www.w3.org/1999/xlink" content-type="kingdom">Animalia</named-content></kwd><kwd><named-content xmlns:xlink="http://www.w3.org/1999/xlink" content-type="order">Diptera</named-content></kwd><kwd><named-content xmlns:xlink="http://www.w3.org/1999/xlink" content-type="family">Empididae</named-content></kwd></kwd-group><mixed-citation publication-type="journal"><person-group><name><surname>Câmara</surname><given-names>Josenir Teixeira</given-names></name><name><surname>Rafael</surname><given-names>Jose Albertino</given-names></name></person-group><article-title>New species of <italic><tp:taxon-name><tp:taxon-name-part taxon-name-part-type="genus" reg="Metachela">Metachela</tp:taxon-name-part></tp:taxon-name></italic> Coquillett (<tp:taxon-name><tp:taxon-name-part taxon-name-part-type="order">Diptera</tp:taxon-name-part></tp:taxon-name>, <tp:taxon-name><tp:taxon-name-part taxon-name-part-type="family">Empididae</tp:taxon-name-part></tp:taxon-name>) from the Atlantic Forest, Brazil and a key to the Neotropical species</article-title><source>Zookeys</source><day>7</day><month>11</month><year>2017</year><volume>2017</volume><issue>714</issue><fpage>129</fpage><lpage>140</lpage><pub-id pub-id-type="doi">10.3897/zookeys.714.11503</pub-id></mixed-citation></tp:treatment-meta><tp:nomenclature><tp:taxon-name>
            <tp:taxon-name-part taxon-name-part-type="genus" reg="Metachela">Metachela</tp:taxon-name-part>
            <tp:taxon-name-part taxon-name-part-type="species" reg="danitakiyae">danitakiyae</tp:taxon-name-part>
            <object-id xmlns:xlink="http://www.w3.org/1999/xlink" content-type="zoobank" xlink:type="simple">http://zoobank.org/D957CD88-DFBC-4544-A465-1BB95F63082F</object-id>
          </tp:taxon-name><tp:taxon-status xmlns:xlink="http://www.w3.org/1999/xlink" xlink:type="simple">sp. n.</tp:taxon-status><xref ref-type="fig" rid="F1">Figs 1–7</xref><xref ref-type="fig" rid="F2">, 8–11</xref></tp:nomenclature><tp:treatment-sec sec-type="Type-locality" id="SECID0E4SAE"><title>Type-locality.</title><p>BRAZIL, Rio de Janeiro: Itatiaia, Parque Nacional de Itatiaia, <named-content xmlns:xlink="http://www.w3.org/1999/xlink" content-type="dwc:verbatimCoordinates" xlink:type="simple"><named-content content-type="geo-json" specific-use="{&#34;type&#34;:&#34;Point&#34;,&#34;coordinates&#34;:[-44.619361,-22.427389]}" id="NCID0EGTAE" xlink:type="simple">22°25'38.6"S–44°37'9.7"W</named-content></named-content>, 1140 m,</p></tp:treatment-sec><tp:treatment-sec sec-type="Type-specimen" id="SECID0ELTAE"><title>Type-specimen.</title><p>Holotype male, pinned, not dissected: “BRAZIL, RJ [Rio de Janeiro], Itatiaia, Parque Nacional de Itatiaia. Córrego Maromba, abaixo da Cachoeira Véu de Noiva. Malaise trap, <named-content xmlns:xlink="http://www.w3.org/1999/xlink" content-type="dwc:verbatimCoordinates" xlink:type="simple"><named-content content-type="geo-json" specific-use="{&#34;type&#34;:&#34;Point&#34;,&#34;coordinates&#34;:[-44.619361,-22.427389]}" id="NCID0EUTAE" xlink:type="simple">22°25'38.6"S–44°37'9.7"W</named-content></named-content>, 1140 m. 10.i–02.II.2015. D.M. Takiya, A.P.M. Santos &amp; M.F. Monné” (<named-content xmlns:xlink="http://www.w3.org/1999/xlink" content-type="dwc:institutional_code" xlink:type="simple">INPA</named-content>). Paratypes. Same data as holotype (8 males, 2 females, <named-content xmlns:xlink="http://www.w3.org/1999/xlink" content-type="dwc:institutional_code" xlink:type="simple">INPA</named-content>, 5 males, 2 females, <named-content xmlns:xlink="http://www.w3.org/1999/xlink" content-type="dwc:institutional_code" xlink:type="simple">MNRJ</named-content>, 3 males, 4 females, <named-content xmlns:xlink="http://www.w3.org/1999/xlink" content-type="dwc:institutional_code" xlink:type="simple">MZUSP</named-content>). BRAZIL, MG[Minas Gerais], Alto Caparaó, Parque Nacional do Caparaó, Vale Verde. Malaise, 17–20.i.2014. <named-content xmlns:xlink="http://www.w3.org/1999/xlink" content-type="dwc:verbatimCoordinates" xlink:type="simple"><named-content content-type="geo-json" specific-use="{&#34;type&#34;:&#34;Point&#34;,&#34;coordinates&#34;:[-41.846389,-20.419361]}" id="NCID0EQUAE" xlink:type="simple">20°25'09.7"S–41°50'47"W</named-content></named-content>, 1364m. J.L. Nissimian &amp; A.P.M. Santos. (2 males, 1 female, <named-content xmlns:xlink="http://www.w3.org/1999/xlink" content-type="dwc:institutional_code" xlink:type="simple">INPA</named-content>).</p></tp:treatment-sec><tp:treatment-sec sec-type="diagnosis" id="SECID0E1UAE"><title>Diagnosis.</title><p>Scutum with a mid-longitudinal brown stripe; vein R<sub>2+3</sub> fused to R<sub>1</sub> (Figs <xref ref-type="fig" rid="F1">2</xref> and <xref ref-type="fig" rid="F2">9</xref>); male cercus arched, in dorsal view, acute at extreme apex (Figs <xref ref-type="fig" rid="F1">3</xref>, <xref ref-type="fig" rid="F1">4</xref>); epandrium with a dorsoapical sinus (Fig. <xref ref-type="fig" rid="F1">5</xref>); hypandrium membranous midventrally on basal ¾ and sclerotized apically (Fig. <xref ref-type="fig" rid="F1">7</xref>); female tergite 10 with bilobate posterior margin (Fig. <xref ref-type="fig" rid="F2">11</xref>); female sternite 8 elongate, concave on anterior margin, membranous on apical half (Fig. <xref ref-type="fig" rid="F2">11</xref>).</p><p>
            <bold><italic>Male</italic></bold> (Fig. <xref ref-type="fig" rid="F1">1</xref>). <italic>Head</italic> (Fig. <xref ref-type="fig" rid="F1">1</xref>): Dark brown to black, setae whitish. Ocellar triangle with two pairs of proclinate bristles, anterior pair stouter. Eyes iridescent black, separated on face. Occiput with scattered fine setae. Mouth parts yellow; proboscis short, slightly curved and with yellow setae. Antenna yellow, with scape and pedicel bearing distinct short ventral setulae; postpedicel nearly 2× as long as wide; stylus very short, ~ 0.1× as long as postpedicel.</p><fig id="F1" position="float" orientation="portrait"><label>Figures 1–7.</label><caption><p>
                <italic><tp:taxon-name><tp:taxon-name-part taxon-name-part-type="genus" reg="Metachela">Metachela</tp:taxon-name-part> <tp:taxon-name-part taxon-name-part-type="species" reg="danitakiyae">danitakiyae</tp:taxon-name-part></tp:taxon-name></italic> sp. n., <bold>1–2</bold> holotype male <bold>3–7</bold> paratype ♂ <bold>1</bold> Habitus, lateral view <bold>2</bold> Wing <bold>3</bold> Cercus, dorsal view <bold>4</bold> Subepandrial sclerite, epandrium and cercus, anteroventral view <bold>5</bold> Cercus, epandrium and hypandrium, lateral view <bold>6</bold> Phallus, lateral view <bold>7</bold> Hypandrium, ventral view.</p></caption><graphic xmlns:xlink="http://www.w3.org/1999/xlink" xlink:href="zookeys-714-129-g001.jpg" position="float" orientation="portrait" xlink:type="simple" id="oo_166901.jpg"/></fig><p>
            <italic>Thorax</italic> (Fig. <xref ref-type="fig" rid="F1">1</xref>): Elongate, slightly arched dorsally; scutum yellowish except for mid-longitudinal brown stripe, wider posteriorly, and brownish posterolateral spot above wing base; scutum with very small and fine yellow setae except for one notopleural, one postalar, and two pairs of small parallel scutellars; scutellum and mediotergite brown.</p><p>
            <italic>Legs</italic> (Fig. <xref ref-type="fig" rid="F1">1</xref>): Yellow, except fore tibia with narrow anteroventral brown stripe distally, and hind femur at distal 2/3 and tarsomeres 4–5 brown. Fore coxa as long as distance between fore- and mid coxae, 4× as long as wide, with some dorso-apical pale setae. Fore femur approximately 1.3× as long as fore coxa, 4.5× as long as wide, with anteroventral row of 3–5 spines, anteroventral row of 6–8 denticles, and posteroventral row of 18–20 denticles, with basal ones stouter; anteroventral row of denticles placed on distal half and posteroventral row restricted to distal 0.9, and both rows without apical discontinuity and diverging at apex. Fore tibia approximately 0.8× as long as fore femur; with decumbent short pale bristles dorsally, more densely distributed apically. Mid femur with two anteroventral and 12 posteroventral spines, basal pair stouter. Hind legs slender, with fine setae, except hind tibia with dorsoapical comb of short setae.</p><p>
            <italic>Wings</italic> (Fig. <xref ref-type="fig" rid="F1">2</xref>): Membranous, veins yellowish; vein R<sub>2+3</sub> short, fused to vein R<sub>1</sub>; R<sub>4+5</sub> fork angle around 70°; R<sub>5</sub> and M<sub>1</sub> slightly divergent at extreme apex; cell bm+dm ending beyond apex of R<sub>1</sub>, ~1.3× as long as cell br; cup cell closed. Halter whitish yellow.</p><!--PageBreak--><p>
            <italic>Abdomen</italic> (Fig. <xref ref-type="fig" rid="F1">1</xref>): Tergites and sternites membranous, yellow, except anterior margin of all tergites and sternite 8 brownish; sternite 8 strongly sclerotized, U-shaped posteriorly.</p><p>
            <italic>Male terminalia</italic>: Brown. Cercus arched, in dorsal view (Figs <xref ref-type="fig" rid="F1">3</xref>, <xref ref-type="fig" rid="F1">4</xref>) narrower on basal 1/4, expanded apically, extending beyond epandrium apex (Fig. <xref ref-type="fig" rid="F1">5</xref>); left and right cerci closely approximated anterodorsally (Fig. <xref ref-type="fig" rid="F1">3</xref>); distinctly setose. Epandrium subrectangular, with a posterodorsal sinus (Fig. <xref ref-type="fig" rid="F1">5</xref>), with distinct strong setae on outer face. Hypandrium membranous midventrally on basal 3/4, sclerotized and fused posteriorly (Fig. <xref ref-type="fig" rid="F1">7</xref>); gonocoxal apodeme projecting anteriorly as a small protuberance (Fig. <xref ref-type="fig" rid="F1">5</xref>). Subepandrial sclerite subrectangular, more sclerotized basally and laterally (Fig. <xref ref-type="fig" rid="F1">4</xref>). Phallus strongly sclerotized, except less sclerotized apically (Fig. <xref ref-type="fig" rid="F1">6</xref>), abruptly pointed apically. Ejaculatory apodeme present. Holotype: body length. 3.3 mm; wing length. 2.7 mm.</p><p>
            <bold><italic>Female</italic></bold> (Figs <xref ref-type="fig" rid="F2">8</xref>, <xref ref-type="fig" rid="F2">9</xref>). Similar to male. Terminalia: Tergite 7 brown, shorter than tergite 8 (Figs <xref ref-type="fig" rid="F2">10</xref>, <xref ref-type="fig" rid="F2">11</xref>); tergite 8 brown, subtrapezoidal, with anterior margin slightly concave in dorsal view (Fig. <xref ref-type="fig" rid="F2">11</xref>); tergite 10 slightly light brown, bilobate on posterior margin (Fig. <xref ref-type="fig" rid="F2">11</xref>). Cercus brown, apex pale (Fig. <xref ref-type="fig" rid="F2">10</xref>). Sternite 7 brown, with small median projection on anterior margin (Fig. <xref ref-type="fig" rid="F2">11</xref>); sternite 8 dark brown on basal 2/3 and with pale apex, elongate, concave on anterior margin (Fig. <xref ref-type="fig" rid="F2">11</xref>); sternite 10 very narrow, v-shaped.</p><fig id="F2" position="float" orientation="portrait"><label>Figures 8–11.</label><caption><p>
                <italic><tp:taxon-name><tp:taxon-name-part taxon-name-part-type="genus" reg="Metachela">Metachela</tp:taxon-name-part> <tp:taxon-name-part taxon-name-part-type="species" reg="danitakiyae">danitakiyae</tp:taxon-name-part></tp:taxon-name></italic> sp. n., paratype female from Itatiaia. <bold>8</bold> Habitus, lateral view <bold>9</bold> Wing <bold>10</bold> Segments 7-11, lateral view <bold>11</bold> Tergites 7, 8, and 10, dorsal view, sternites 7 and 8, ventral view.</p></caption><graphic xmlns:xlink="http://www.w3.org/1999/xlink" xlink:href="zookeys-714-129-g002.jpg" position="float" orientation="portrait" xlink:type="simple" id="oo_166902.jpg"/></fig></tp:treatment-sec><tp:treatment-sec sec-type="Geographical records" id="SECID0E63AE"><title>Geographical records.</title><p>Brazil (Minas Gerais and Rio de Janeiro states).</p></tp:treatment-sec><tp:treatment-sec sec-type="etymology" id="SECID0EE4AE"><title>Etymology.</title><p>The specific epithet is a tribute to Daniela Maeda Takiya, friend of the authors and collector of the specimens.</p></tp:treatment-sec><tp:treatment-sec sec-type="remarks" id="SECID0EJ4AE"><title>Remarks.</title><p>
            <italic><tp:taxon-name><tp:taxon-name-part taxon-name-part-type="genus" reg="Metachela">Metachela</tp:taxon-name-part> <tp:taxon-name-part taxon-name-part-type="species" reg="danitakiyae">danitakiyae</tp:taxon-name-part></tp:taxon-name></italic> sp. n. differs from other species by the elongate male cercus, narrower on the apical 1/4 (usually short in other species, if elongate then with broad apex); epandrium with a posterodorsal sinus (without sinus in other species).</p></tp:treatment-sec></tp:taxon-treatment>
