# Supplementary material for: New species of Metachela Coquillett (Diptera, Empididae) from the Atlantic Forest, Brazil and a key to the Neotropical species
Source: Zookeys. 2017 Nov 7;(714):129–40. doi: 10.3897/zookeys.714.11503 (PMC5740425; doi:10.3897/zookeys.714.11503)
Supplement: XML Treatment for Metachela spinulosa [file zookeys.714.11503-treatment3.xml]

<!DOCTYPE tp:taxon-treatment
  PUBLIC "-//TaxonX//DTD Taxonomic Treatment Publishing DTD v0 20100105//EN" "tax-treatment-NSO.dtd">
<tp:taxon-treatment xmlns:tp="http://www.plazi.org/taxpub"><tp:treatment-meta><kwd-group><label>Taxon classification</label><kwd><named-content xmlns:xlink="http://www.w3.org/1999/xlink" content-type="kingdom">Animalia</named-content></kwd><kwd><named-content xmlns:xlink="http://www.w3.org/1999/xlink" content-type="order">Diptera</named-content></kwd><kwd><named-content xmlns:xlink="http://www.w3.org/1999/xlink" content-type="family">Empididae</named-content></kwd></kwd-group><mixed-citation publication-type="journal"><person-group><name><surname>Câmara</surname><given-names>Josenir Teixeira</given-names></name><name><surname>Rafael</surname><given-names>Jose Albertino</given-names></name></person-group><article-title>New species of <italic><tp:taxon-name><tp:taxon-name-part taxon-name-part-type="genus" reg="Metachela">Metachela</tp:taxon-name-part></tp:taxon-name></italic> Coquillett (<tp:taxon-name><tp:taxon-name-part taxon-name-part-type="order">Diptera</tp:taxon-name-part></tp:taxon-name>, <tp:taxon-name><tp:taxon-name-part taxon-name-part-type="family">Empididae</tp:taxon-name-part></tp:taxon-name>) from the Atlantic Forest, Brazil and a key to the Neotropical species</article-title><source>Zookeys</source><day>7</day><month>11</month><year>2017</year><volume>2017</volume><issue>714</issue><fpage>129</fpage><lpage>140</lpage><pub-id pub-id-type="doi">10.3897/zookeys.714.11503</pub-id></mixed-citation></tp:treatment-meta><tp:nomenclature><tp:taxon-name>
            <tp:taxon-name-part taxon-name-part-type="genus" reg="Metachela">Metachela</tp:taxon-name-part>
            <tp:taxon-name-part taxon-name-part-type="species" reg="spinulosa">spinulosa</tp:taxon-name-part>
            <object-id xmlns:xlink="http://www.w3.org/1999/xlink" content-type="zoobank" xlink:type="simple">http://zoobank.org/740F1C97-E46A-40DE-8F24-97FE22ECBEF5</object-id>
          </tp:taxon-name><tp:taxon-status xmlns:xlink="http://www.w3.org/1999/xlink" xlink:type="simple">sp. n.</tp:taxon-status><xref ref-type="fig" rid="F3">Figs 12–18</xref><xref ref-type="fig" rid="F4">, 19–23</xref><!--PageBreak--><!--PageBreak--></tp:nomenclature><tp:treatment-sec sec-type="Type-locality" id="SECID0EM6AE"><title>Type-locality.</title><p>BRAZIL, Minas Gerais, São Roque de Minas, Parque Nacional Serra da Canastra, Rio Rolador.</p></tp:treatment-sec><tp:treatment-sec sec-type="Type-specimen" id="SECID0ER6AE"><title>Type-specimen.</title><p>Holotype male, pinned, with abdomen in a microvial. Original label: “BRAZIL, <bold>MG[Minas Gerais</bold>], São Roque de Minas, Parque Nacional Serra da Canastra, Rio Rolador. Malaise, 15–18.xi.2014. J.L.Nissimian, A.L. Oliveira &amp; A.P.M. Santos.” (<named-content xmlns:xlink="http://www.w3.org/1999/xlink" content-type="dwc:institutional_code" xlink:type="simple">INPA</named-content>). Paratypes. Same data as holotype (1 male, 3 females, <named-content xmlns:xlink="http://www.w3.org/1999/xlink" content-type="dwc:institutional_code" xlink:type="simple">INPA</named-content>).</p></tp:treatment-sec><tp:treatment-sec sec-type="diagnosis" id="SECID0EEAAG"><title>Diagnosis.</title><p>Scutum with a mid-longitudinal brown stripe; vein R<sub>2+3</sub> fused to R<sub>1</sub>; male cercus with truncate apex and somewhat scattered spine-like setae; epandrium with an apicoventral acute projection; female tergite 8 with bilobate apex; female tergite 10 divided into two sclerotized plates separated by a membranous area.</p><p>
            <bold><italic>Male</italic></bold> (Fig. <xref ref-type="fig" rid="F3">12</xref>). Holotype: body length: 3.5 mm; wing length: 2.7 mm.</p><fig id="F3" position="float" orientation="portrait"><label>Figures 12–18.</label><caption><p>
                <italic><tp:taxon-name><tp:taxon-name-part taxon-name-part-type="genus" reg="Metachela">Metachela</tp:taxon-name-part> <tp:taxon-name-part taxon-name-part-type="species" reg="spinulosa">spinulosa</tp:taxon-name-part></tp:taxon-name></italic> sp. n., holotype male. <bold>12</bold> Habitus, dorsolateral view <bold>13</bold> Right fore femur, anteroventral view <bold>14</bold> Right fore tibia, anteroventral view <bold>15</bold> Abdomen from segments 7–11, lateral view <bold>16</bold> Cercus, dorsal view <bold>17</bold> Subepandrial sclerite and epandrium, dorsal view <bold>18</bold> Hypandrium and epandrium, ventral view.</p></caption><graphic xmlns:xlink="http://www.w3.org/1999/xlink" xlink:href="zookeys-714-129-g003.jpg" position="float" orientation="portrait" xlink:type="simple" id="oo_166903.jpg"/></fig><!--PageBreak--><!--PageBreak--><p>
            <italic>Head</italic> (Fig. <xref ref-type="fig" rid="F3">12</xref>): Dark brown to black, setae whitish. Ocellar triangle with two pairs of proclinate bristles, anterior pair stouter. Eyes iridescent black, separated on face. Occiput with scattered fine setae. Mouth parts yellow; proboscis short, right and with yellow setae. Antenna yellow, with scape and pedicel bearing distinct short ventral setulae; postpedicel approximately 2× as long as wide; stylus very short, 0.1× as long as postpedicel.</p><p>
            <italic>Thorax</italic> (Fig. <xref ref-type="fig" rid="F3">12</xref>): Elongate, slightly arched dorsally; scutum yellowish except for mid-longitudinal brown stripe, darker posteriorly, and brownish posterolateral spot above wing base; scutum with very small and fine yellow setae except for one notopleural, one postalar, and two pairs of small parallel scutellars; scutellum and mediotergite brown;</p><p>
            <italic>Legs</italic> (Fig. <xref ref-type="fig" rid="F3">12</xref>): Yellow. Fore coxa as long as distance between fore- and mid coxae, 3× as long as wide, with some dorsoapical pale setae. Fore femur (Fig. <xref ref-type="fig" rid="F3">13</xref>) 1.2× as long as fore coxa, 3.5× as long as wide, with anteroventral row offour spines, anteroventral row of 4 denticles, and posteroventral row of 17 denticles, with basal one stouter; anteroventral row of denticles placed on distal half and posteroventral row restricted to distal 0.9, and both rows without apical discontinuity and diverging at apex. Fore tibia (Fig. <xref ref-type="fig" rid="F3">14</xref>) ~ 0.8× as long as fore femur; with decumbent short pale setulae dorsally, denser apically. Mid femur with 2 anteroventral and 15 posteroventral spines, basal pair stouter. Hind legs slender with fine setae, except hind tibia with dorsoapical ‘comb’ of short setae.</p><p>
            <italic>Wings</italic> (Figs <xref ref-type="fig" rid="F3">12</xref> and similar to 20 of female): Membraous, veins yellowish; vein R<sub>2+3</sub> short, fused to R<sub>1</sub>; R<sub>4+5</sub> fork angle around 70°; R<sub>5</sub> and M<sub>1</sub> slightly divergent at extreme apex; cell bm+dm ending beyond apex of R<sub>1</sub>, ~ 1.4× as long as cell br. Halter whitish yellow.</p><p>
            <italic>Abdomen</italic> (Fig. <xref ref-type="fig" rid="F3">12</xref>): Tergites and sternites 1–6 and anterior margin of tergite 7 yellowish, membranous; posterior margin of tergite 7, tergite 8 and sternite 8 brownish; sternite 8 strongly sclerotized, U-shaped with lateral side upward directed posteriorly.</p><p>
            <italic>Male terminalia</italic>: Brown. Cercus wider on basal 1/3, apex truncate in lateral view (Fig. <xref ref-type="fig" rid="F3">15</xref>), with somewhat scattered spine-like setae (Fig. <xref ref-type="fig" rid="F3">16</xref>); left and right cerci closely approximated anterodorsally (Fig. <xref ref-type="fig" rid="F3">16</xref>). Epandrium with a posterodorsal pointed projection apically (Figs <xref ref-type="fig" rid="F3">17</xref> and <xref ref-type="fig" rid="F3">18</xref>) and distinct strong setae on outer face (Fig. <xref ref-type="fig" rid="F3">17</xref>). Hypandrium membranous medially on basal half, with strong setae (Figs <xref ref-type="fig" rid="F3">15</xref> and <xref ref-type="fig" rid="F3">18</xref>); gonocoxal apodeme projecting anteriorly as a small protuberance. Subepandrial sclerite subrectangular, more sclerotized basally and laterally (Fig. <xref ref-type="fig" rid="F3">17</xref>). Phallus strongly sclerotized, abruptly acute apically. Ejaculatory apodeme short, trilamellar.</p><p>
            <bold><italic>Female</italic></bold> (Fig. <xref ref-type="fig" rid="F4">19</xref>, <xref ref-type="fig" rid="F4">20</xref>). Similar to male. Tergite 7 brown, rectangular, shorter than tergite 8 (Figs <xref ref-type="fig" rid="F4">21</xref> and <xref ref-type="fig" rid="F4">22</xref>); tergite 8 brown, elongate, bilobate posteriorly (Fig. <xref ref-type="fig" rid="F4">22</xref>); tergite 10 light brown, divided into two sclerotized plates separated by membranous area medially (Fig. <xref ref-type="fig" rid="F4">22</xref>). Cercus light brown, apex pale (Figs <xref ref-type="fig" rid="F4">21</xref>, <xref ref-type="fig" rid="F4">22</xref> and <xref ref-type="fig" rid="F4">23</xref>). Sternite 7 light brown, concave on posterior margin (Fig. <xref ref-type="fig" rid="F4">23</xref>); sternite 8 brown, subrectangular (Fig. <xref ref-type="fig" rid="F4">23</xref>); sternite 10 light brown, v-shaped (Fig. <xref ref-type="fig" rid="F4">23</xref>). Body length: 3.9 mm; wing length: 3.1 mm.</p><fig id="F4" position="float" orientation="portrait"><label>Figures 19–24.</label><caption><p>
                <bold>19–23</bold> <italic><tp:taxon-name><tp:taxon-name-part taxon-name-part-type="genus" reg="Metachela">Metachela</tp:taxon-name-part> <tp:taxon-name-part taxon-name-part-type="species" reg="spinulosa">spinulosa</tp:taxon-name-part></tp:taxon-name></italic> sp. n., paratype female <bold>19</bold> Habitus, lateral view <bold>20</bold> Wing <bold>21</bold> Segments 6-11, lateral view <bold>22</bold> Tergite 7 until cercus, dorsal view <bold>23</bold> Segments 7-11, ventral view <bold>24</bold> <italic><tp:taxon-name><tp:taxon-name-part taxon-name-part-type="genus" reg="Metachela">Metachela</tp:taxon-name-part> <tp:taxon-name-part taxon-name-part-type="species" reg="circumdata">circumdata</tp:taxon-name-part></tp:taxon-name></italic>, wing modified from <xref ref-type="bibr" rid="B2">Collin (1933)</xref>.</p></caption><graphic xmlns:xlink="http://www.w3.org/1999/xlink" xlink:href="zookeys-714-129-g004.jpg" position="float" orientation="portrait" xlink:type="simple" id="oo_166904.jpg"/></fig></tp:treatment-sec><tp:treatment-sec sec-type="Geographical records" id="SECID0ERIAG"><title>Geographical records.</title><p>Brazil (Minas Gerais).</p><!--PageBreak--></tp:treatment-sec><tp:treatment-sec sec-type="etymology" id="SECID0EXIAG"><title>Etymology.</title><p>From the Latin <italic>spinosus</italic> (spine), referring to the spine-like setae on the male cercus.</p></tp:treatment-sec><tp:treatment-sec sec-type="remarks" id="SECID0E6IAG"><title>Remarks.</title><p>
            <italic><tp:taxon-name><tp:taxon-name-part taxon-name-part-type="genus" reg="Metachela">Metachela</tp:taxon-name-part> <tp:taxon-name-part taxon-name-part-type="species" reg="spinulosa">spinulosa</tp:taxon-name-part></tp:taxon-name></italic> sp. n. differs from other species especially by the male cercus with scattered spine-like setae (absent in other species) and epandrium with an apicoventral acute projection (absent in other species).</p><!--PageBreak--></tp:treatment-sec><ref-list><ref id="B2"><mixed-citation xmlns:xlink="http://www.w3.org/1999/xlink" xlink:type="simple">
          <person-group><name name-style="western"><surname>Collin</surname><given-names>JE</given-names></name></person-group> (<year>1933</year>) <source><tp:taxon-name><tp:taxon-name-part taxon-name-part-type="order">Diptera</tp:taxon-name-part></tp:taxon-name> of Patagonia and South Chile, Part IV <tp:taxon-name><tp:taxon-name-part taxon-name-part-type="family">Empididae</tp:taxon-name-part></tp:taxon-name>.</source> <publisher-name>British Museum (Natural History)</publisher-name>, <publisher-loc>London</publisher-loc>, <size units="page">334 pp</size>.</mixed-citation></ref></ref-list></tp:taxon-treatment>
